# Supplementary material for: Three-Dimensional (3D) Surface-Enhanced Raman Spectroscopy (SERS) Substrates for Sensing Low-Concentration Molecules in Solution
Source: Nanomaterials (Basel). 2024 Oct 29;14(21):1728. doi: 10.3390/nano14211728 (PMC11547942; doi:10.3390/nano14211728)
Supplement: Supplementary file 1 [file nanomaterials-14-01728-s001.zip]

Archive with 1 entries (1 files):
- nanomaterials-3260244-supplementary.pdf
